# Supplementary material for: The I-MICRO trial, Ilomedin for treatment of septic shock with persistent microperfusion defects: a double-blind, randomized controlled trial—study protocol for a randomized controlled trial
Source: Trials. 2020 Jul 1;21:601. doi: 10.1186/s13063-020-04549-y (PMC7329442; doi:10.1186/s13063-020-04549-y)
Supplement: Supplementary file 3 — Additional file 3:. SPIRIT 2013 Checklist: Recommended items to address in a clinical trial protocol and related documents. [file 13063_2020_4549_MOESM3_ESM.zip]

Archive with 2 entries (2 files):
- SPIRIT-Checklist-Supplementary Files 3 R1 bisR2.doc
- SPIRIT-Checklist-Supplementary Files 3 R1R2.doc
